# Supplementary material for: Considering Ecosystem Services in Food System Resilience
Source: Int J Environ Res Public Health. 2022 Mar 19;19(6):3652. doi: 10.3390/ijerph19063652 (PMC8954919; doi:10.3390/ijerph19063652)
Supplement: Supplementary file 1 [file ijerph-19-03652-s001.zip]

Archive with 5 entries (5 files):
- Figure S1_PRISMA_chart.pdf
- Table S1. PICOS_criteria.pdf
- Table S2_Key_aspects_resilience.pdf
- Table S3_ES_FS_interaction.pdf
- Table S4_Challenges_ES_Interventions.pdf
